# Supplementary material for: Raptor determines β-cell identity and plasticity independent of hyperglycemia in mice
Source: Nat Commun. 2020 May 21;11:2538. doi: 10.1038/s41467-020-15935-0 (PMC7242325; doi:10.1038/s41467-020-15935-0)
Supplement: Supplementary file 3 — Source Data [file 41467_2020_15935_MOESM3_ESM.xlsx]

## Sheet: Figure 1
	Figure 1b			Figure 1c			Figure 1d			Figure 1e
	WT	βRapKOGFP		WT	βRapKOGFP		WT	βRapKOGFP		WT	βRapKOGFP
	47.7292	36.6304		10.7292	15.0652		0.199508	0.307064		0.324412	0.336417
	47.96	37.2653		11.56	12.9592		0.172073	0.377613		0.44603	0.344234
	50.5918	33.7		12	13.92		0.183877	0.396196		0.338983	0.320256
							0.103465	0.484836
	Figure 1g
	WT	βRapKOGFP		Figure 1a
	0.0830565	7.13536			WT1	WT2	WT3	WT4	WT5	KO1	KO2	KO3	KO4
	0.102512	6.63673		Irx2	9.04367	9.06303	9.41082	9.49238	9.79552	10.2465	9.83174	10.2209	9.92162
	0.108873	6.18449		Arx	9.92516	9.88937	10.1225	10.1558	9.99279	10.7419	10.4465	10.761	10.8332
				MafB	9.74578	9.48114	10.0987	10.3879	10.2808	11.1385	10.745	10.994	10.9883
				Pou6f2	7.53319	7.70691	8.01054	7.48446	7.44845	8.52952	7.6438	8.39181	7.99644
				Fev	8.34645	8.04693	8.54038	8.27587	8.05873	8.98483	9.03333	9.17175	9.03227
				Kcnj3	6.75482	5.69003	6.95377	5.4565	7.22617	7.72199	7.46852	7.70949	7.61233
				Sv2b	8.77653	8.85386	8.95605	8.91144	8.61599	9.53618	9.41377	9.32342	9.50011
				Pdx1	11.8687	11.7922	11.8823	11.4563	11.8589	11.1321	11.1419	10.8575	11.4564
				Nkx6-1	12.6077	12.5274	12.5727	12.7688	13.0265	11.6652	11.8596	11.4591	12.0051
				Neurod1	13.6508	13.5486	13.265	13.4129	13.3832	12.8718	13.0387	12.9753	12.9154
				Foxo1	10.4789	10.3248	10.185	10.1854	10.2479	9.8206	9.83744	10.1485	10.0098
				Isl1	13.6726	13.6766	13.7796	13.4401	13.4344	13.4266	13.4954	13.4379	13.2993
				Neurog3	8.44016	8.63413	8.56468	8.98848	8.50762	9.31175	9.37982	9.27583	9.52315
				Gata6	7.5014	8.3825	7.86383	7.81364	7.56403	8.52954	8.66901	8.61042	8.27254
				Hnf4a	7.91286	7.70697	7.87114	7.90673	7.02924	8.64861	8.53122	8.58793	7.82573
				Notch1	9.22874	9.38485	9.54086	9.54986	9.56576	9.99733	9.826	9.74819	9.85827
				Hes1	7.32659	7.19702	8.14228	7.71358	7.29661	8.30932	8.25919	7.9231	8.45408

## Sheet: Figure 2
	Figure 2b
		WT						diabetic KO							euglycemic KO
	0	6.2	10.5	8.9	8.7	5.7	7	11.6	11.8	12.9	13.2	17.8	13.1	10.7	14.1	11.1	14.7	12.7	13.4	13.2	13.9	11.7	14.9	11.1	12.4	12.7	11.3
	1	8.7	11.1	8.6	6.9	6.1	6.4	21.7	14.9	12.9	16.1	14.3	13.6	13.1	6.5	8.3	8.4	8.2	4.1	13.7	4.4	4.7	2.8	2.7	1.8	2.5	2.5
	3	11.6	11.2	9.9	13.7	9.7	11.7	22	19.4	14.8	16.4	15.3	14.9	13.7	12.7	13.3	8.5	7.2	8.8	9.2	3.8	5.6	10.8	7.3	6.1	11.9	10.8
	5	10.7	8.3	8.8	11.3	8.4	8.2	15.7	14.9	16	14.2	16.6	14.9	14.4	9.7	9.4	12.1	9.7	7.3	10.1	6.3	12	10.6	5.9	6.2	8.8	7.5
	7	9.3	9.3	5.6	9.4	8.1	7.6	27.5	14.4	17.4	17.4	14.5	19.7	15.2	9.4	9.7	8.5	12.7	10.5	8.7	7.9	7.9	7.7	8.6	8.3	11.6	11.4
	9	9.9	9.1	6.8	9.9	11.6	10.9	17.4	19.6	20.7	17.4	18.6	19.8	10.9	11.6	9.1	4.5	10.4	9.5	11.5	6.6	7.1	9.1	7.4	7.8	9.4	11.3
	11	7.6	7.4	5.8	9.2	8.4	8.6	26.5	13.8	17.8	18.6	18.6	18.9	11	10.8	10.1	11.8	8.7	12.8	10.4	10.9	10.2	8.7	8.8	5.4	10.5	7.8
	13	7.9	8.6	5.6	9.1	8.8	7.8	29	18.2	18.8	16.7	15.9	14.9	12.3	15.5	11.5	9.8	7.2	8.4	12.5	7.7	9.2	9.3	7.8	10.1	9.8	3.6
	15	8.6	8.9	9.4	8.6	8.2	9.2	22.3	18.7	19.1	14.6	18.3	22.6	17.4	10.2	9.8	13.4	10.4	10.7	5.9	5.3	9	8.8	8.1	10.8	13.5	12.6
	17	9.9	7.9	6.4	9.6	9	7.6	26.5	13.8	17.8	15	18.6	18.9	21	10.4	10.3	4.8	8.4	10.7	10.7	6.6	10.6	15	6.2	9.8	9.7	14.5
	19	8.1	7.3	8.8	8.9	7.7	7.8	28.8	18.3	16.8	18.4	19.3	18.2	12.7	9.9	11.2	15.1	10.9	8.7	7.4	7.3	12.8	5.4	7.2	11.8	12.8	10.4
	21	7.8	7.7	5.9	7.1	9.1	7.9	27.3	25.1	23.7	22.1	18.9	18.2	21.4	7.8	11.1	5.1	10.6	12.3	8.3	9.1	9.8	9.3	7.7	8.2	9.4	10.9
	23	7.1	8.7	6.3	8.4	7.8	9.1	29.5	21.9	25	21.8	22.3	25.9	22.7	9.3	10.1	6.3	6.6	7.1	5.9	10.8	11.6	10.7	7.4	9.2	4.1	9.9
	25	7.3	7.9	7.4	6.5	9.1	8.7	31.2	26.7	23.8	19.6	28	29.6	23.7	3.4	13.4	11	9.6	11.4	7.8	13.9	15.2	7.9	9.7	6.2	14.8	10.6
	27	8.9	7.2	9.1	7.2	7.5	9.2	29.8	27.5	26.8	23.9	24.1	27.9	26	10.4	8.1	8.1	6.4	11.7	11.2	10.9	10.5	8.2	8	8.1	11.9	12.3
				Figure 2c					Figure 2d						Figure 2e left							Figure 2e fold change
				WT	diabetc KO	euglycemic KO			WT	diabetc KO	euglycemic KO				2.8 mM			16.7 mM				WT	diabetc KO	euglycemic KO
				0.224793	0.411276	0.31787			220.397	156.672	130.624				WT	diabetc KO	euglycemic KO	WT	diabetc KO	euglycemic KO		5.26372	1.45138	1.88706
				0.241034	0.347755	0.333494			214.798	162.242	140.472				0.389756	0.572496	0.587791	2.05156	0.830911	1.10919		3.07731	2.02522	1.8726
				0.237192	0.413056	0.342496			209.949	139.652	162.318				0.657524	0.819389	0.447315	2.02341	1.65944	0.837643		5.06637	1.21834	1.88283
				WT vs diabetc KO， p<0.001					WT vs diabetc KO， p=0.001						0.563797	0.906102	0.607688	2.8564	1.10394	1.14417		6.79545	1.56679	2.35633
				diabetic KO vs euglycemic KO， p=0.02					diabetic KO vs euglycemic KO， p=0.423						0.333848	0.520325	0.47313	2.26865	0.815239	1.11485		3.76295	2.0042	1.68999
				WT vs euglycemic KO， p=0.002					WT vs euglycemic KO， p<0.001						0.570859	0.513324	0.958861	2.14812	1.0288	1.62046		5.63742	2.02522	1.87479
															0.436486	0.819389	0.762784	2.46066	1.65944	1.43006		8.39732
															0.25866			2.17205				WT vs diabetic KO, p<0.001
															2.8 mM: WT vs diabetic KO, p=0.026			16.7 mM: WT vs diabetic KO, p<0.001				diabetic KO vs euglycemic KO, p=0.747
															2.8 mM: diabetic KO vs euglycemic KO, p=0.602			16.7 mM: diabetic KO vs euglycemic KO, p=0.888				WT vs euglycemic KO, p<0.001
															2.8 mM: WT vs euglycemic KO, p=0.074			16.7 mM: WT vs euglycemic KO, p<0.001
		Figure 2f								Figure 2g					Figure 2h					Figure 2i
		2.8 mM			16.7 mM					WT	diabetc KO	euglycemic KO			WT	diabetc KO	euglycemic KO			WT	diabetc KO	euglycemic KO
		WT	diabetc KO	euglycemic KO	WT	diabetc KO	euglycemic KO			6.45606	0.752455	5.46225			33.0101	11.3138	6.69181			5.11304	11.3138	1.2251
		7.14279e+07	7.85247e+07	7.26224e+07	1.62953e+08	9.57396e+07	7.00307e+07			4.267	2.19576	4.09346			24.2326	13.0259	6.03965			5.67907	13.0259	1.47544
		6.35814e+07	4.66061e+07	7.08329e+07	1.28043e+08	8.248e+07	91720554			5.69605	2.06277	5.76688			35.7652	9.67731	13.2543			6.27894	9.67731	2.29835
		4.29137e+07	6.82512e+07	4.95388e+07	1.0194e+08	5.67597e+07	6.1547e+07			WT vs diabetic KO, p=0.003					WT vs diabetic KO, p=0.001					WT vs diabetic KO, p=0.001
		2.8 mM: WT vs diabetic KO, p=0.682			16.7 mM: WT vs diabetic KO, p=0.030					diabetic KO vs euglycemic KO, p=0.004					diabetic KO vs euglycemic KO, p=0.473					diabetic KO vs euglycemic KO, p<0.001
		2.8 mM: diabetic KO vs euglycemic KO, p=0.992			16.7 mM: diabetic KO vs euglycemic KO, p=0.842					WT vs euglycemic KO, p=0.652					WT vs euglycemic KO, p=0.001					WT vs euglycemic KO, p=0.004
		2.8 mM: WT vs euglycemic KO, p=0.690			16.7 mM: WT vs euglycemic KO, p=0.023
		Figure 2j								Fig 2k left					Fig 2k right
		2.8 mM			16.7 mM										SiNC	SiRaptor
		WT	diabetc KO	euglycemic KO	WT	diabetc KO	euglycemic KO								0.410111	0.409127
		0.0112244	0.0314729	0.011482	0.0168257	0.0327096	0.0163157								0.450129	0.430741
		0.0160788	0.0228786	0.0205031	0.027892	0.0193832	0.0054507								0.386656	0.512821
		0.0222597	0.0326752	0.00676659	0.0223397	0.0405174	0.0259914								0.488629	0.415854
		0.0127455	0.0167798	0.0223077	0.0180898	0.0178952	0.0273233
		0.00419276	0.0295049	0.0207739	0.0175381	0.0381217	0.0208216
		0.0269151			0.00407885
		2.8 mM: WT vs diabetic KO, p=0.027			16.7 mM: WT vs diabetic KO, p=0.049
		2.8 mM: diabetic KO vs euglycemic KO, p=0.045			16.7 mM: diabetic KO vs euglycemic KO, p=0.089
		2.8 mM: WT vs euglycemic KO, p=0.860			16.7 mM: WT vs euglycemic KO, p=0.804

## Sheet: Figure 3
	Figure 3e Rab37				Figure 3e Glut2				Figure 3e Slc30a8				Figure 3e Sytl4
	WT	diabetc KO	euglycemic KO		WT	diabetc KO	euglycemic KO		WT	diabetc KO	euglycemic KO		WT	diabetc KO	euglycemic KO
	0.433584	0.665288	0.396589		0.679504	0.569942	0.262106		0.870031	0.862825	0.713082		0.668959	0.832866	0.318969
	1.10858	0.423681	0.220531		1.57704	0.222682	0.428655		1.72206	0.461416	0.445595		1.38782	0.659673	0.603945
	0.663599	0.504369	0.220022		0.571524	0.358875	0.132025		0.494876	0.239286	0.378878		0.824918	0.287538	0.370357
	1.60553	0.489728	0.774168		1.10284	0.174975	0.216767		1.10482	0.423511	0.222823		1.22504	0.328316	0.325521
	1.1887	0.302579			1.06909	0.236988			0.808212	0.245615			0.893263	0.554077
	WT vs diabetc KO， p=0.025				WT vs diabetc KO， p=0.002				WT vs diabetc KO， p=0.024				WT vs diabetc KO， p=0.010
	WT vs euglycemic KO， p=0.018				WT vs euglycemic KO， p=0.002				WT vs euglycemic KO， p=0.029				WT vs euglycemic KO， p=0.003
	Figure 3f Cox6a2				Figure 3f Nqo1				Figure 3g Hk1				Figure 3g Dlk1
	WT	diabetc KO	euglycemic KO		WT	diabetc KO	euglycemic KO		WT	diabetc KO	euglycemic KO		WT	diabetc KO	euglycemic KO
	0.989067	0.477468	0.374959		0.507536	0.989371	0.552834		0.410847	0.914998	3.03951		0.176018	23.6558	11.5204
	1.08584	0.175046	0.213722		1.50655	0.455835	0.405821		0.0876769	9.46218	4.7563		1.11635	26.4609	13.77
	0.282791	0.16484	0.138886		0.656522	0.253534	0.329211		2.51027	1.59716	1.49814		1.15665	3.35224	13.482
	1.57586	0.189702	0.170378		1.43586	0.295572	1.2798		0.954625	6.91234	1.4646		1.71986	6.67125	15.5243
	1.06644	0.257351			0.893527	0.319802			1.03659	2.21556			0.831117	9.24789
	WT vs diabetc KO， p=0.002				WT vs diabetc KO， p=0.057				WT vs diabetc KO， p=0.064				WT vs diabetc KO， p=0.009
	WT vs euglycemic KO， p=0.002												WT vs euglycemic KO， p=0.013
	Figure 3g AldoB				Figure 3f Ldha				Figure 3h
	WT	diabetc KO	euglycemic KO		WT	diabetc KO	euglycemic KO		WT	diabetc KO	euglycemic KO
	1.09528	505.057	142.219		0.587355	2.48884	7.24576		55.3777	41.898	46.1659
	3.66963	634.863	925.423		0.364369	17.5428	5.98342		61.663	48.6185	44.8928
	0.0405909	10.7727	1081.86		0.244059	6.81228	1.28192		62.5	47.2522	42.4907
	0.0401247	55.2653	1.79332		3.47209	2.06428	6.67749
	0.15437	457.08			0.332127	7.63417
	WT vs euglycemic KO， p=0.034				WT vs diabetc KO， p=0.034

## Sheet: Figure 4
	Figure 4d Nkx6.1				Figure 4d Aldh1a3				Figure 4d Ngn3				Figure 4d Sox9
	WT	diabetc KO	euglycemic KO		WT	diabetc KO	euglycemic KO		WT	diabetc KO	euglycemic KO		WT	diabetc KO	euglycemic KO
	0.768295	0.909976	0.878471		1.28069	203.67	27.1884		0.937709	18.8072	8.79518		0.391508	5.15015	6.56039
	1.3106	0.476396	0.4531		1.6854	111.889	163.248		0.270846	5.28857	4.52697		0.107143	10.5984	2.55581
	0.447378	0.352265	0.396227		0.162115	8.02363	1.79617		1.32934	10.7757	1.04069		2.39847	1.06766	0.00428333
	1.6355	0.545531	0.646431		0.46418	80.4352	16.4318		2.23826	7.86736	1.87066		1.54251	4.74897	16.2059
	0.83822	0.281798			1.40762	44.3518			0.223841	3.75995			0.560369
	WT vs diabetc KO， p=0.045				WT vs diabetc KO， p=0.038				WT vs diabetc KO， p=0.008
	Figure 4d Glucagon				Figure 4d Arx				Figure 4d MafB				Figure 4d Irx2
	WT	diabetc KO	euglycemic KO		WT	diabetc KO	euglycemic KO		WT	diabetc KO	euglycemic KO		WT	diabetc KO	euglycemic KO
	1.38609	2.00975	4.31946		0.0577714	0.432818	1.50351		1.01213	2.63121	1.82816		0.307926	2.15545	1.67809
	0.668972	10.4193	6.01759		0.120617	0.694477	1.17135		1.27668	0.526034	1.30773		1.52642	2.69756	1.22221
	1.55943	5.16053	3.7283		3.30809	2.11477	5.44526		0.449761	2.79155	2.18312		1.46882	1.82153	7.11643
	0.0855069	17.3158	7.21676		0.513523	9.60975	0.285092		1.26143	5.32234	0.895477		0.959366	2.4654	9.94626
	1.30001	3.16349				0.871455			WT vs diabetc KO， p=0.061				0.737469	0.70604
	WT vs diabetc KO， p=0.022												WT vs euglycemic KO， p=0.025
													diabetic KO vs euglycemic KO， p=0.075
	Figure 4d Pyy				Figure 4d Ppy				Figure 4d Slc38a5				Figure 4d Cadm1
	WT	diabetc KO	euglycemic KO		WT	diabetc KO	euglycemic KO		WT	diabetc KO	euglycemic KO		WT	diabetc KO	euglycemic KO
	3.8072	3.55553	1.3005		1.22379	4.11203	3.70469		1.10229	8.3745	1.99401		0.540009	1.5325	1.89131
	0.247568	1.91551	3.3378		0.394479	3.51296	3.38898		1.63751	8.44739	3.98664		0.611556	3.60389	3.05299
	0.588955	1.82922	2.64493		1.70766	3.02867	2.54386		0.64685	1.83147	2.51752		1.73575	2.05916	8.59534
	0.0688562	3.47552	0.810132		0.804419	4.07562	2.34462		0.763661	3.06454	0.796918		1.83853	1.76915	2.16154
	0.28742	2.24502			0.869658	9.15368			0.849687	3.16931			0.274154
	WT vs diabetc KO， p=0.066				WT vs diabetc KO， p=0.003				WT vs diabetc KO， p=0.011				WT vs euglycemic KO， p=0.041
					WT vs euglycemic KO， p=0.084				diabetic KO vs euglycemic KO， p=0.08
	Figure 4e				Figure 4f
	WT	diabetc KO	euglycemic KO		WT	diabetc KO	euglycemic KO
	0.0830565	7.13536	1.48258		0.905868	35.2893	29.8173
	0.102512	6.63673	1.15425		0.863244	47.7258	37.7312
	0.108873	6.18449	1.32794		1.05469	30.8219	39.0226
	0.160836	4

## Sheet: Figure 5
	Figure 5a Gcg			Figure 5a Arx			Figure 5a MafB
	WT	βRapKOGFP		WT	βRapKOGFP		WT	βRapKOGFP			Figure 5g
	1.66598	0.00794561		0.111411	0.0172387		1.03071	6.27802
	9.86747e-05	0.178237		0.0824481	36.9618		0.769491	1.92649
	0.565607	0.760423		3.43179	2.87447		2.04081	2.26573
	1.76831	0.343974		0.37435	0.876683		0.158987	3.07725
	Figure 5b Gcg			Figure 5b Arx			Figure 5b MafB
	WT	βRapKOGFP		WT	βRapKOGFP		WT	βRapKOGFP
	0.176367	0.194553		0.53286	0.330579		1.85874	5.62726
	0.220629	0.158814		0.294118	0.498339		1.87567	5.66343
	0.164204	0.172117		0.21097	0.130208		2.06634	5.56447
	Figure 5d Glucagon					Figure 5d Corin
	SiNC	SiRaptor	SiMafB	SiRaptor+SiMafB		SiNC	SiRaptor	SiMafB	SiRaptor+SiMafB
	0.866479	1.3366	0.655001	0.73896		1.13388	1.50153	0.286267	1.26526
	0.915883	1.23391	0.69395	0.715026		0.695569	1.69478	0.578584	1.16832
	1.06849	1.2866	0.558606	0.729545		1.44904	2.70494	0.375729	1.0003
	1.14915	1.70634	0.669459	0.75153		0.721513	2.60888	0.483224	1.6987
	SiNC vs SiRaptor, p=0.001					SiNC vs SiRaptor, p=0.002
	SiRaptor vs SiRaptor+SiMafB, p<0.001					SiRaptor vs SiRaptor+SiMafB, p=0.01
						SiMafB vs SiRaptor+SiMafB, p=0.01
	Figure 5d Fam49a					Figure 5d Cela1
	SiNC	SiRaptor	SiMafB	SiRaptor+SiMafB		SiNC	SiRaptor	SiMafB	SiRaptor+SiMafB
	0.787882	1.46009	0.619661	0.944455		0.852732	1.29654	0.674004	1.84058
	0.858398	3.03295	0.694503	1.32597		1.00127	1.16702	0.611601	1.34568
	1.38596	2.92017	0.563005	0.787064		1.11587	3.24263	0.824065	1.96927
	0.967759	1.40726	0.672475	0.717169		1.03013	3.40345	0.781958	2.04202
	SiNC vs SiRaptor, p=0.004					SiNC vs SiRaptor, p=0.014
	SiRaptor vs SiRaptor+SiMafB, p=0.003					SiMafB vs SiRaptor+SiMafB, p=0.032
	Figure 5e					Figure 5f
						WT	βRapKOGFP
						0.944929	1.60017
						1.01443	2.79668
						1.04064	1.74982
						Figure 5h
						4h		12h		24h
						Vehicle	Rapamycin	Vehicle	Rapamycin	Vehicle	Rapamycin		Figure 5j
						1.08	0.92	1.4	1.92	1.65	1.5
						1.05	0.99	1.26	2.44	2.01	3.53
						0.93	1.69	1.05	1.71	1.05	2.4
						Figure 5i			Figure 5k
						DMSO	Rapamycin		GFP	LAP
						1.01155	1.30727		0.919282	2.13895
						1.0766	1.24492		1.08919	2.35868
						1.06634	1.1678		0.991532	1.93943
						0.850394	1.28214
						0.995112	1.42232
	Figure 5l			Figure 5m
	GFP	LAP		GFP		LIP
	0.73656	4.49517		Vehicle	Rapamycin	Vehicle	Rapamycin
	0.983758	4.1064		1.03084	2.02788	0.651112	1.7272
	1.53302	7.56256		0.942877	2.65012	0.661627	1.25537
	0.900236	7.58882		1.02629	2.41731	0.653773	1.68851
				Figure 5n
				GFP		LIP
				Vehicle	Rapamycin	Vehicle	Rapamycin
				1.18478	1.34455	0.635131	0.864312
				1.29605	1.48723	0.722778	0.878811
				0.854188	1.33111	0.783293	0.870626
				0.762402	1.64733	0.687831	0.829967

## Sheet: Figure 6
	Figure 6f
		SiNC				SiRaptor
	Raptor	0.972018	1.2623	0.90191	0.863772	0.514433	0.769355	0.746246	0.258259
	Slc2a2	1.1725	0.78436	0.784451	1.25869	0.656829	0.71669	0.664691	0.709277
	Msln	1.35341	0.859221	0.922168	0.865198	0.7143	0.694848	0.427877	0.641165
	Ppp1r1a	2.10191	0.636488	0.606763	0.654836	0.50117	1.01246	0.376017	0.188444
	Etv1	0.986864	1.00923	0.928468	1.07544	1.55393	1.29109	1.25405	1.27847
	Tspan12	1.09483	1.04081	0.923513	0.940851	1.53372	1.56125	1.2183	1.2396
	Aass	1.06463	0.991269	0.974915	0.969188	1.37683	1.16233	1.13408	1.12624
		Figure 6g
		Etv1(-)Tspan12(-)	Etv1(+)Tspan12(-)	Etv1(-)Tspan12(-)	Etv1(-)Tspan12(+)	Etv1(-)Tspan12(-)	Etv1(+)Tspan12(+)
		1.04348	0.978261	1.04348	0.913043	0.853333	2.96
		0.913043	0.978261	0.913043	0.847826	0.453333	3.62667
		1.04348	0.978261	1.04348	0.782609	1.69333	1.94667
		Figure 6h
		Etv1(-)Tspan12(-)	Etv1(+)Tspan12(-)	Etv1(-)Tspan12(-)	Etv1(-)Tspan12(+)	Etv1(-)Tspan12(-)	Etv1(+)Tspan12(+)
		0.872094	1.58069	0.872094	0.767137	1.35496	1.68852
		1.00339	0.578968	1.00339	1.12341	1.09956	1.76449
		1.1582	0.685497	1.1582	0.941841	1.02865	1.35496
		0.966308	0.676294	0.966308	1.00816	0.516827	1.67008

## Sheet: Supplementary Figure 1
		Suppl Fig 1d
		heart	kidney	muscle	liver	β cell	hypothalamus
		7.55948	3.66874	12.2393	2.8375	1.15185	7.55948
		6.87067	3.58123	14.3996	3.66662	1.24527	6.87067
		7.07691	4.63302	11.5364	3.39157	0.602884	7.07691
		Suppl Fig 1e

## Sheet: Supplementary Figure 2
	Suppl Fig 2a														Suppl Fig 2b
	2w		4w		6w		8w		10w		12w				4w		6w		8w		10w		12w
	WT	βRapKOGFP	WT	βRapKOGFP	WT	βRapKOGFP	WT	βRapKOGFP	WT	βRapKOGFP	WT	βRapKOGFP			WT	βRapKOGFP	WT	βRapKOGFP	WT	βRapKOGFP	WT	βRapKOGFP	WT	βRapKOGFP
	8.4	8.3	7.7	12	8.6	11.9	9	24.3	7.5	28.2	9.3	24.3			7.5	12	7.9	13.6	7.9	19.1	7.9	24.8	7.9	21.9
	8	8.8	9.2	13.4	7.4	15.2	8.8	22.1	7.6	33	8.8	33.3			7.7	10.9	8.1	15.2	7.5	18.5	7.6	30.2	8.2	30.2
	6.8	7.4	8.1	11	8.7	14.1	9.3	23.9	7.6	25.1	9.1	26.8			7.1	11	7.8	8.9	7.8	20.2	8.1	22.9	6.9	23.5
	8.9	8.5	7.4	9.3	7.9	18.2	8	14.2	8.1	24.6	8.5	25.6			8	10.1	7.6	14.7	8.4	14.3	7.3	21.8	7.2	22.1
	7.8	7.5	8.1	8.7	8.7	21.8	9.2	14.6	9.5	15.8	9.1	27.8			6.7	10.3	7.3	17.1	8.4	13.2	8.5	14.2	8	25.4
	8.2	8.2	8.3	12.7	9.3	12.2	9.1	15.2	7.5	18.2	8.3	31.2			7.6	8.1	6.6	14.3	7.5	13.5	6.4	16.9	7.5	29.1
	6.8	7.3	8.5	13	9.2	14.4	8.5	22.5	8.3	19.5	8.9	25.5			8.5	10	7	12.1	8.2	17.4	8.3	18.3	8.1	22.1
	6.1	5.8	9.4	11.7	8.8	16.2	9.4	21.8	6.3	21	8.5	22.3			5.4	9.8	5.8	13.2	5.7	17.4	8.1	20.2	8.3	19.9
	7.9	10.5	9.1	11.4	9.2	10.3	11.3	29.8	8.6		7.4	17.6			5.3	6.2	5.9	11.1	12.6		6.4	13.4	5.7	7.2
	6.9	8.6	8.4	11	8.8	22.3	6.3	27.5	10.2		7.7	25.9			5.7	6.7	5.2		6.2		5.6	11.9	4.9	18.8
	7.8	9.8	8.8	14.6	8.9	18.7	9.8	26.8	11.9		8.8	26.4			5.5	7.2	7.2		7.1		5.9	11	8.1	19.9
		7.8	9.2	14.4	8.2	19.1	7	23.9	8.9		8.1				6.7	6.9	7		7.8		7		6.7
		7.6		12.2	8.8	14.6	9.9	24.1	7.8		8.1					4.6	7.1		5.6		6.8		6.1
		7.7		11.9	8.5	18.3	5.9	27.9	6.9		8.5					5.6	6.6		4.4		7.2		5.8
		10.8		11.6		22.6	5.8	26	7.2		7.3								2.9		7.7		5.8
		8.7		11.8		17.4	11.7		7.8										8.7		7.8		5.6
		7.1		12.9			11.9		7.8										6.8		6.4
		8.3		13.2			9.3		19.3										7.6		7.9
				17.8			11.7		7.4										6.3		7.4
				13.1			8.3		7.4										6.6		7.3
				10.7			7.3		7.5										7.3		6.9
							7.9		6.9										6.3		4.9
							9.4		7										6.8		5.9
							8.1		8.4										6.5		3.8
							9.4		8.7										6.5		5.1
									8.5												5.4
									9.1												4.8
	for 2w, p=0.13			for 8w, p=6.69939E-16																	9.6
	for 4w, p=2.29702E-07			for 10w, p=2.65902E-12																	8.3
	for 6w, p=1.1115E-08			for 12w, p=8.07359E-14																	7.1
																					8.1
																					6.1
																					7.2
																					6.8
																					6.5
															for 4w, p=0.028				for 10w, p=1.87255E-14
															for 6w, p=8.19094E-09				for 12w, p=6.55498E-10
															for 8w, p=4.36266E-13
	Suppl Fig 2c																Suppl Fig 2d
		βRapKOGFP						WT									WT	βRapKOGFP
	0'	3.8	5.1	3.7	6	9.9	10.2	3.3	3	4.2	2.4	3.6	5.5	3.9			0.9	0.249
	15'	19.2	19.4	19.8	25.2	24.5	27.5	19.3	17.7	15.1	10.7	16.5	15.5	14.3			0.519	0.231
	30'	23	24.7	26.3	31.2	30	29.6	19.8	18.5	15.3	10.3	18.4	20.4	15.7			0.729	0.267
	60'	19.4	25.8	30.3	29.1	26.5	27.7	12.3	13.7	10.2	7.6	12.7	12.9	10.5			1.773	0.297
	120'	12.6	13.4	21.3	21.4	17.3	18.6	7.4	9.8	7.6	5.3	7.5	8.2	6.9			1.125	0.369
	for 0', p=0.038		for 60', p=2.18562E-06														0.447	0.552
	for 15', p=0.0021		for 120', p=4.46781E-05														0.312	0.393
	for 30', p=0.00016																1.857	0.219
																	0.5005	0.312
																	3.48	0.345
																	0.525
	Suppl Fig 2e			Suppl Fig 2f			Suppl Fig 2g										0.414
	WT	βRapKOGFP		WT	βRapKOGFP		WT	βRapKOGFP									0.981
	84.21	38.64		1.36641	0.54075		0.340553	0.239625									0.96
	56.38	85.32		1.3066	0.689254		0.271558	0.418182
	59.1	66.9		1.09813	0.46376		0.247415	0.304304
	68.22	59.62		1.11013	0.359342		0.128115	0.338188
	84.51	103.11
	63.36	52.83
	57.79
	83.4
	65.18
	65.89
	Suppl Fig 2h left			Suppl Fig 2h middle			Suppl Fig 2h right			Suppl Fig 2i			Suppl Fig 2j
	WT	βRapKOGFP		WT	βRapKOGFP		WT	βRapKOGFP		WT	βRapKOGFP		WT	βRapKOGFP
	61.9565	49.9348		14.3043	24.587		0.230877	0.492381		0.0953743	0.0995025		0.0476872	0.0592066
	58.7692	39.42		13.75	18.76		0.233966	0.475901		0.0847458	0.0499002		0.042337	0.10005
	50.2917	40.34		12	22.76		0.238608	0.564204		0.15448	0.108873		0.0518403	0.0543478

## Sheet: Supplementary Figure 3
		Suppl Fig 3a							Suppl Fig 3b
		Ins+Gcg-		Ins+Gcg+Arx+		Ins+Gcg+Arx-			Ins+Gcg-		Ins+Gcg+MafB+		Ins+Gcg+MafB-
		WT	βRapKOGFP	WT	βRapKOGFP	WT	βRapKOGFP		WT	βRapKOGFP	WT	βRapKOGFP	WT	βRapKOGFP
		99.8512	94.5101	0	2.29392	0.14878	3.19595		99.9512	94.5101	0.0487805	2.19595	0	3.29392
		99.9292	95.2522	0	1.18694	0.0708428	3.56083		99.8292	95.2522	0.170843	3.56083	0	1.18694
		99.9031	94.7992	0	1.51916	0.0968823	3.68163		99.9531	94.7992	0.0468823	4.08163	0	1.11916
		Suppl Fig 3d							Suppl Fig 3e
		Ins+Gcg-		Ins+Gcg+Glut2+		Ins+Gcg+Glut2-			Ins+Gcg-		Ins+Gcg+Pdx1+		Ins+Gcg+Pdx1-
		WT	βRapKOGFP	WT	βRapKOGFP	WT	βRapKOGFP		WT	βRapKOGFP	WT	βRapKOGFP	WT	βRapKOGFP
		99.9525	94.2769	0.0474834	2.9389	0	2.78422		99.9115	93.1707	0.0442282	1.95122	0.0442282	4.87805
		99.9065	95.082	0.0935016	3.05514	0	1.86289		99.8207	95.3319	0.119546	2.84464	0.0597729	1.82349
		99.8517	94.9482	0.0988631	2.91451	0.0494315	2.13731		99.9493	95.3629	0.0506586	2.35215	0	2.28495

## Sheet: Supplementary Figure 4
		Suppl Fig 4b				Suppl Fig 4c
		WT	diabetc KO	euglycemic KO		WT	βRapKOGFP
		0.0871138	0.0640032	0.0746327		0.120002	0.0946303
		0.0910739	0.0563751	0.112638		0.100453	0.115865
		0.092636	0.0643341	0.116934		0.125609	0.113224
		Suppl Fig 4d PCSK1			Suppl Fig 4d PCSK2			Suppl Fig 4d CPE
		SiNC	SiRaptor		SiNC	SiRaptor		SiNC	SiRaptor
		0.901578	0.810392		0.810392	0.966128		0.794868	1.11945
		0.94291	0.824843		0.824843	1.03392		0.760904	0.805405
		1.08965	1.8178		1.8178	1.73763		1.16941	1.91161
		1.06587	1.36733		1.36733	1.46556		1.27481	2.08149
		Suppl Fig 4e left								Suppl Fig 4e middle			Suppl Fig 4e right
										SiNC	SiRaptor		SiNC	SiRaptor
										1.15228	0.296574		1.20494	1.05419
										0.889606	0.427452		1.06554	1.05435
										1.02999	0.478174		0.865132	0.820321
										0.928123	0.379358		0.864387	0.800907

[truncated: 2 more sheets: Supplementary Figure 6, Supplementary Figure 7]
